# Supplementary material for: How Grouping Data over Time Can Hide Signs of Stock Status: A Case Study Using LBSPR on Frigate Tuna (Auxis thazard, Lacépède, 1800) in the Northeast Atlantic Ocean
Source: Biology (Basel). 2026 Jan 23;15(3):212. doi: 10.3390/biology15030212 (PMC12896935; doi:10.3390/biology15030212)
Supplement: Supplementary file 1 [file biology-15-00212-s001.zip]

Archive with 1 entries (1 files):
- biology-4115552-supplementary.pdf
